# Supplementary material for: A Multi-Institutional Informed Consent Proposal as a Prevention Tool for Combined Oral Contraceptive Intake and Thrombotic Risk
Source: J Pers Med. 2023 Mar 27;13(4):584. doi: 10.3390/jpm13040584 (PMC10144716; doi:10.3390/jpm13040584)
Supplement: Supplementary file 1 [file jpm-13-00584-s001.zip]

Archive with 1 entries (1 files):
- jpm-2174111-supplementary.pdf
